# Supplementary material for: An Explainable EEG-Based Human Activity Recognition Model Using Machine-Learning Approach and LIME
Source: Sensors (Basel). 2023 Aug 27;23(17):7452. doi: 10.3390/s23177452 (PMC10490625; doi:10.3390/s23177452)
Supplement: Supplementary file 1 [file sensors-23-07452-s001.zip]

Archive with 1 entries (1 files):
- sensors-2528089-supplementary.pdf
